# Supplementary material for: Effects of Partial Organic Substitution for Chemical Fertilizer on Antibiotic Residues in Peri-Urban Agricultural Soil in China
Source: Antibiotics (Basel). 2021 Sep 27;10(10):1173. doi: 10.3390/antibiotics10101173 (PMC8532921; doi:10.3390/antibiotics10101173)
Supplement: Supplementary file 1 [file antibiotics-10-01173-s001.zip]

Archive with 1 entries (1 files):
- antibiotics-1353835-supplementary.pdf
